# Supplementary material for: Association of Oral and General Health with Nutritional Status of Older Adults Attending Two Medical Centers in Riyadh, Saudi Arabia: A Cross-Sectional Study
Source: Nutrients. 2023 Sep 18;15(18):4032. doi: 10.3390/nu15184032 (PMC10534773; doi:10.3390/nu15184032)
Supplement: Supplementary file 1 [file nutrients-15-04032-s001.zip]

Archive with 1 entries (1 files):
- nutrients-2547109-supplementary.pdf
